# Supplementary material for: Three-year outcomes of surgical bleb revision with mitomycin C for early scarring bleb after trabeculectomy
Source: Jpn J Ophthalmol. 2024 Nov 21;69(1):101–9. doi: 10.1007/s10384-024-01142-7 (PMC11821706; doi:10.1007/s10384-024-01142-7)
Supplement: Supplementary file 1 — Supplementary file1 (XLSX 12 KB) [file 10384_2024_1142_MOESM1_ESM.xlsx]

## Sheet: Supplemental Table1 
Supplemental Table 1. Data on patients whose intraocular pressure deviated from the criteria but did not undergo additional surgery
Age	Sex	Type of glaucoma	Intervals from TLE to SBR (months)	BCVA		pre TLE eyedrop score	Time to failure (months)	IOP			Target IOP achieved with medication or massage	VF progression	Additional information
				Pre TLE	Final			pre TLE	pre SBR	Final
72	M	POAG	4	-0.08	-0.18	4	3	35	20	9	✓
69	M	Secondary	2	0.22	0.16	2	1	22	20	11	✓
77	M	POAG	3	0	-0.18	5	5	21	23	12	✓
60	F	XFG	2	0	1.05	4	1	14	17	11		✓	The patient did not want additional surgery.
64	M	Uveitis	1	0.22	0.4	3	9	25	34	20	✓		BCVA was affected by macular edema due to uveitis.
87	M	Uveitis	2	0.3	2.9	3	5	21	17	21	✓	✓	The eye developed bullous keratopathy.
74	M	POAG	1	-0.08	1.7	4	3	21	14	13	✓	✓	Slight VF progression was seen, but treatment of the contralateral eye was prioritizeed.
81	F	POAG	1	0.1	0.05	5	1	28	14	16	✓
65	F	POAG	3	0	-0.08	4	1	19	20	14	✓
80	M	XFG	2	0.52	0.52	6	1	22	22	15	✓
62	F	POAG	3	0	0	5	1	21	17	18	✓
55	F	XFG	4	0.3	0	5	27	15	20	17		✓	AGV was considered, but patient did not return.
93	F	NVG	4	0.1	0.1	5	1	44	20	20	✓
37	M	Uveitis	1	1.7	1.52	5	2	35	12	30		✓	The patient did not want additional surgery.
38	M	POAG	2	-0.08	-0.18	5	1	16	16	20	✓
TLE, trabeculectomy; SBR, surgical bleb revision; BCVA, best corrected visual acuity; IOP, intraoculra pressure; VF, visual field;
M, male; F, female; POAG, primary open angle glaucoma; XEG, exfoliation glaucoma; NVG, neovascular glaucoma; AGV, Ahmed glaucoma valve.
